# Supplementary material for: Annotated 18S and 28S rDNA reference sequences of taxa in the planktonic diatom family Chaetocerotaceae
Source: PLoS One. 2018 Dec 26;13(12):e0208929. doi: 10.1371/journal.pone.0208929 (PMC6306197; doi:10.1371/journal.pone.0208929)
Supplement: S1 Table — References are provided for morphological and molecular information of strains not collected in this study. Collection date: dd/mm/yyyy; NA indicates not available. Regarding the V4 and V9 regions: A available; I incomplete, and N not available. (XLSX) [file pone.0208929.s008.xlsx]

## Sheet: Sheet1
S1 Table. Strains included in this study.
Species name	this study	Strain Code	Collection Site	Collection Date	Reference for the sequences	GenBank LSU	GenBank SSU	V4 region	V9 region
B. elegans	1	Na25A3	Gulf of Naples (Italy)	2014-10-07	This study	MG914436	MG972202	A	A
B. elegans	1	Na29B1	Gulf of Naples (Italy)	2014-12-01	This study	MG914437	MG972203	A	A
B. elegans	1	Na34C2	Gulf of Naples (Italy)	2015-07-28	This study	MG914438	NA
B. furcatum 1	1	PMF-BA4	Stari Grad Bay, Adriatic (Croatia)	2011-05-10	Bosak et al. 2015	KC914887	MG972353	A	N
B. furcatum 2	1	Na8A3	Gulf of Naples (Italy)	2014-02-06	This study	MG914439	MG972354	A	A
B. hyalinum	1	CCMP141	Gulf of Mexico (USA)	1980-02-05	Kooistra et al. 2010	EF423443	MG972355	A	A
B. hyalinum	1	DH13	Northern Adriatic (Italy)	Spring 2004	Kooistra et al. 2010	EF423442	MG972204	A	A
B. hyalinum	1	Na10B1	Gulf of Naples (Italy)	2014-03-19	This study	MG914440	MG972205	A	A
B. hyalinum		PMF-BA2	Maun Channel, Adriatic (Croatia)	2011-02-28	Bosak et al. 2015	KC914886	NA
B. jadranum	1	Na19C1	Gulf of Naples (Italy)	2014-07-30	This study	MG914441	MG972356	A	N
B. jadranum	1	Na19C3	Gulf of Naples (Italy)	2014-07-30	This study	MG914442	MG972357	A	N
B. jadranum	1	Na35A1	Gulf of Naples (Italy)	2015-08-04	This study	MG914443	NA
B. jadranum		PMF-BA1	Maun Channel, Adriatic (Croatia)	2010-10-17	Bosak et al. 2015	KC914885	NA
B. mediterraneum	1	Na1C4	Gulf of Naples (Italy)	2013-11-26	This study	MG914444	MG972206	A	A
B. mediterraneum	1	Na4C1	Gulf of Naples (Italy)	2013-11-26	This study	NA	MG972208	A	A
B. mediterraneum		PMF-BA3	Zadar Channel, Adriatic (Croatia)	2011-04-28	Bosak et al. 2015	KC914888	NA
B. mediterraneum	1	Na29B3	Gulf of Naples (Italy)	2014-12-01	This study	MG914446	NA
B. mediterraneum	1	Na4A4	Gulf of Naples (Italy)	2013-11-26	This study	MG914445	MG972207	A	A
B. paralellum	1	newLA1	Gulf of Naples (Italy)	2013-05-21	This study	NA	MG972210	A	A
B. paralellum	1	newLA2	Gulf of Naples (Italy)	2013-05-21	This study	MG914447	MG972209	A	A
C. affinis		DH27	Gulf of Naples (Italy)	Spring 2004	Kooistra et al. 2010	EF423440	NA
C. affinis	1	Na12B2	Gulf of Naples (Italy)	2014-03-19	This study	MG914449	NA
C. affinis	1	Na27C2	Gulf of Naples (Italy)	2014-10-07	This study	MG914450	MG972330	A	N
C. affinis	1	Na46B2	Gulf of Naples (Italy)	2016-10-19	This study	MG914451	NA
C. affinis	1	Na46C4	Gulf of Naples (Italy)	2016-10-19	This study	MG914452	NA
C. affinis	1	Na49A2	Gulf of Naples (Italy)	2016-10-26	This study	MG914453	NA
C. affinis		SZN-B401	Gulf of Naples (Italy)	2007-04-18	Kooistra et al. 2010	GU911461	NA
C. affinis	1	SZN-B439	Gulf of Naples (Italy)	2008-01-08	Kooistra et al. 2010	MG914448	MG972331	A	N
C. anastomosans	1	CDP7	Gulf of Naples (Italy)	2008-08-05	This study	MG914454	NA
C. anastomosans	1	Na14A1	Gulf of Naples (Italy)	2014-03-19	This study	MG914455	NA
C. anastomosans	1	Na14C2	Gulf of Naples (Italy)	2014-03-19	This study	MG914456	MG972358	A	A
C. anastomosans	1	Na14C3	Gulf of Naples (Italy)	2014-03-19	This study	MG914457	MG972359	A	A
C. anastomosans	1	Na14C4	Gulf of Naples (Italy)	2014-03-19	This study	MG914458	MG972360	A	A
C. anastomosans	1	Na28B2	Gulf of Naples (Italy)	2014-10-07	This study	MG914459	MG972361	A	A
C. anastomosans	1	Na28B4	Gulf of Naples (Italy)	2014-10-07	This study	MG914460	NA
C. atlanticus	1	7C1	Southern Ocean (Atlantic)	Jan 2009	Kooistra et al. 2010	EF423455	MG972211	A	A
C. atlanticus		E11-C5	Southern Ocean (Atlantic)	Jan 2009	Kooistra et al. 2010	EF423454	NA
C. brevis1	1	Na34B2	Gulf of Naples (Italy)	2015-07-28	This study	MG914465	NA
C. brevis1	1	Na34B4	Gulf of Naples (Italy)	2015-07-28	This study	MG914466	NA
C. brevis1	1	Na3C3	Gulf of Naples (Italy)	2013-11-26	This study	MG914462	MG972213	A	A
C. brevis1	1	Na4A1	Gulf of Naples (Italy)	2013-11-26	This study	MG914463	NA
C. brevis1	1	Na7B1	Gulf of Naples (Italy)	2014-01-18	This study	MG914464	MG972214	A	A
C. brevis1	1	newFB2	Gulf of Naples (Italy)	2013-03-28	This study	MG914461	MG972212	A	A
C. brevis2	1	Na7C2	Gulf of Naples (Italy)	2014-01-17	This study	MG914467	MG972215	A	A
C. brevis3	1	Ch9B3	Concepción (Chile)	2013-10-29	This study	MG914468	MG972216	A	A
C. cf. convolutus	1	Ch5C3	Las Cruces (Chile)	2013-10-16	This study	MG914481	MG972225	A	A
C. cf. convolutus	1	Ch5C4	Las Cruces (Chile)	2013-10-16	This study	MG914482	MG972226	A	A
C. cf. pseudodichaeta	1	EL1C1	Eilat Red Sea (Israel)	2016-01-31	This study	MG914586	MG972306	A	A
C. cf. tortissimus	1	Na18A2	Gulf of Naples (Italy)	01/07/2014	This study	MG914639	MG972274	A	A
C. cf. tortissimus	1	Na18C4	Gulf of Naples (Italy)	01/07/2014	This study	MG914640	MG972275	A	A
C. cf. tortissimus	1	Na26A2	Gulf of Naples (Italy)	2014-10-07	This study	MG914641	MG972276	A	A
C. cf. tortissimus	1	Na26A4	Gulf of Naples (Italy)	2014-10-07	This study	MG914642	MG972277	A	A
C. cf. tortissimus	1	Na28B3	Gulf of Naples (Italy)	2014-10-07	This study	MG914643	MG972278	A	A
C. cf. tortissimus	1	Na2A3	Gulf of Naples (Italy)	2013-11-26	This study	MG914638	MG972273	A	A
C. cf. tortissimus	1	Na47C4	Gulf of Naples (Italy)	2016-10-19	This study	MG914644	NA
C. cf. vixvisibilis	1	Na16A3	Gulf of Naples (Italy)	01/07/2014	This study	MG914645	MG972367	A	A
C. cf. vixvisibilis	1	Na18C2	Gulf of Naples (Italy)	01/07/2014	This study	NA	MG972368	A	A
C. cf. vixvisibilis	1	Na25C3	Gulf of Naples (Italy)	2014-10-07	This study	MG914646	NA
C. cf. vixvisibilis	1	Na26B2	Gulf of Naples (Italy)	2014-10-07	This study	MG914647	MG972365	A	A
C. cf. vixvisibilis	1	Na28A4	Gulf of Naples (Italy)	2014-10-07	This study	MG914648	MG972366	A	A
C. cinctus		Ch10B1	Las Cruces (Chile)	2013-10-29	Gaonkar et al. 2017	KY852284	KY852267	A	A
C. cinctus		Ch10B3	Las Cruces (Chile)	2013-10-29	Gaonkar et al. 2017	KY852285	KY852268	A	A
C. cinctus		Ch10B4	Las Cruces (Chile)	2013-10-29	Gaonkar et al. 2017	KY852286	NA
C. cinctus		Ch11C3	San Antonio (Chile)	2013-11-01	Gaonkar et al. 2017	KY852287	KY852269	A	A
C. cinctus		Ch3A1	Las Cruces (Chile)	2013-10-16	Gaonkar et al. 2017	KY852281	KY852265	A	A
C. cinctus		Ch3C4	Las Cruces (Chile)	2013-10-16	Gaonkar et al. 2017	KY852282	KY852266	A	A
C. cinctus		Ch6A2	Las Cruces (Chile)	2013-10-16	Gaonkar et al. 2017	KY852283	KY852264	A	A
C. circinalis	1	Na15C2	Gulf of Naples (Italy)	2014-04-24	This study	MG914469	MG972362	A	A
C. compressus		No 127	Andaman Sea (Thailand)	NA	Chamnansinp et al. 2015	KP300016	NA
C. compressus		No 129	Thailand	2009-12-10	Chamnansinp et al. 2015	KP300018	NA
C. compressus		No 30	Thailand	2009-12-10	Chamnansinp et al. 2015	KP300019	NA
C. compressus		No 6	Thailand	2009-03-04	Chamnansinp et al. 2015	KP300017	NA
C. compressus		No P1	Thailand	2008-06-09	Chamnansinp et al. 2015	KP300020	NA
C. constrictus	1	Ch12C1	Las Cruces (Chile)	2013-11-04	This study	MG914471	MG972255	A	A
C. constrictus	1	Ch13B1	Las Cruces (Chile)	2013-11-05	This study	MG914472	MG972256	A	A
C. constrictus	1	Ch3C3	Las Cruces (Chile)	2013-10-16	This study	MG914470	NA
C. constrictus	1	Na42C3	Gulf of Naples (Italy)	2016-03-03	This study	MG914473	NA
C. constrictus	1	Na56A1	Gulf of Naples (Italy)	2017-03-28	This study	MG914474	NA
C. contortus	1	Ch11B3	San Antonio (Chile)	2013-11-01	This study	MG914478	NA
C. contortus	1	Ch12A4	Las Cruces (Chile)	2013-11-04	This study	MG914479	MG972222	A	A
C. contortus	1	Ch2B2	Las Cruces (Chile)	2013-10-16	This study	MG914475	MG972219	A	A
C. contortus	1	Ch8A1	Concepción (Chile)	2013-10-29	This study	MG914476	MG972220	A	A
C. contortus	1	Ch9A2	Concepción (Chile)	2013-10-29	This study	MG914477	MG972221	A	A
C. contortus cf. var. contortus		CCMP1578	Narragansett Bay (USA)	1992-01-10	Kooistra et al. 2010	EF423430	NA
C. contortus cf. var. contortus		DH22	Gulf of Naples (Italy)	Spring 2004	Kooistra et al. 2010	EF423429	NA
C. contortus cf. var. contortus	1	Na30A1	Gulf of Naples (Italy)	2015-03-10	This study	NA	MG972223	A	A
C. contortus cf. var. contortus	1	Na30A2	Gulf of Naples (Italy)	2015-03-10	This study	NA	MG972224	A	A
C. contortus cf. var. contortus	1	Na31B2	Gulf of Naples (Italy)	2015-04-07	This study	MG914480	NA
C. contortus cf. var. contortus		SZN-B402	Gulf of Naples (Italy)	2007-11-20	Kooistra et al. 2010	GU911462	NA
C. contortus var. ornatus		No 126	Andaman Sea (Thailand)	2009-12-10	Chamnansinp et al. 2015	KP300022	NA
C. contortus var. ornatus		No 18	Thailand	2009-12-10	Chamnansinp et al. 2015	KP300023	NA
C. contortus var. ornatus		No 24	Thailand	2009-03-05	Chamnansinp et al. 2015	KP300021	NA
C. costatus		DH10	Gulf of Naples (Italy)	Spring 2004	Kooistra et al. 2010	EF423471	NA
C. costatus		DH16	Gulf of Naples (Italy)	Spring 2004	Kooistra et al. 2010	EF423472	NA
C. costatus		DH18	Gulf of Naples (Italy)	Spring 2004	Kooistra et al. 2010	EF423473	NA
C. costatus	1	Na1A2	Gulf of Naples (Italy)	2013-11-26	This study	MG914485	NA
C. costatus	1	Na1A3	Gulf of Naples (Italy)	2013-11-26	This study	MG914486	NA
C. costatus		Na32B1	Gulf of Naples (Italy)	2015-05-22	Gaonkar et al. 2017	KY852280	KY852258	A	A
C. costatus	1	Na40C1	Gulf of Naples (Italy)	2016-01-27	This study	MG914489	NA
C. costatus	1	Na7A4	Gulf of Naples (Italy)	2014-01-17	This study	MG914487	MG972227	A	A
C. costatus	1	Na7C3	Gulf of Naples (Italy)	2014-01-17	This study	MG914488	MG972228	A	A
C. costatus	1	Naos17	Gulf of Panama (Panama)	2007-02-05	This study	EF423474	NA
C. costatus	1	newDA4	Gulf of Naples (Italy)	2013-03-28	This study	MG914483	MG972229	A	A
C. costatus	1	newFA4	Gulf of Naples (Italy)	2013-03-28	This study	MG914484	NA
C. costatus	1	Ro1B1	Roscoff Estacade (France)	2014-08-11	This study	MG914490	MG972230	A	A
C. costatus	1	Ro1C1	Roscoff Estacade (France)	2014-08-11	This study	MG914491	NA
C. costatus	1	Ro2A2	Roscoff Estacade (France)	2014-08-11	This study	MG914492	NA
C. costatus		SZN-B404	Gulf of Naples (Italy)	2007-11-20	Kooistra et al. 2010	GU911463	NA
C. curvisetus1		DH11	Gulf of Naples (Italy)	Spring 2004	Kooistra et al. 2010	EF423480	NA
C. curvisetus1	1	Na10B4	Gulf of Naples (Italy)	2014-03-19	This study	MG914493	MG972231	A	A
C. curvisetus1	1	Na10C1	Gulf of Naples (Italy)	2014-03-19	This study	MG914494	MG972232	A	A
C. curvisetus1	1	newDC4	Gulf of Naples (Italy)	2013-03-28	This study	MG914498	MG972233	A	A
C. curvisetus1	1	Ro3B2	Roscoff Estacade (France)	2014-08-11	This study	MG914495	NA
C. curvisetus1	1	SZN-B407	Gulf of Naples (Italy)	2007-09-12	This study	MG914496	NA
C. curvisetus1	1	SZN-B440	Gulf of Naples (Italy)	2007-12-09	This study	MG914497	NA
C. curvisetus2a		DH7	Gulf of Naples (Italy)	Spring 2004	Kooistra et al. 2010	EF423476	NA
C. curvisetus2a	1	DH8	Gulf of Naples (Italy)	Spring 2004	Kooistra et al. 2010	EF423477	MG972234	A	A
C. curvisetus2a		MC605	Gulf of Naples (Italy)	2004-02-16	Kooistra et al. 2010	EF423475	NA
C. curvisetus2a	1	Na19A2	Gulf of Naples (Italy)	2014-07-30	This study	MG914500	MG972236	A	A
C. curvisetus2a	1	Na1C1	Gulf of Naples (Italy)	2013-11-26	This study	MG914499	MG972235	A	A
C. curvisetus2a	1	Na20A4	Gulf of Naples (Italy)	2014-07-29	This study	MG914501	MG972237	A	A
C. curvisetus2a	1	Na32B4	Gulf of Naples (Italy)	2015-05-22	This study	MG914502	NA
C. curvisetus2a	1	Na32C3	Gulf of Naples (Italy)	2015-05-22	This study	MG914503	NA
C. curvisetus2a	1	SZN-B406	Gulf of Naples (Italy)	2007-04-18	This study	MG914504	NA
C. curvisetus2a	1	SZN-B433	Gulf of Naples (Italy)	2008-05-26	This study	MG914505	NA
C. curvisetus2b	1	Ch12A2	Las Cruces (Chile)	2013-11-04	This study	MG914508	MG972240	A	A
C. curvisetus2b	1	Ch5B1	Las Cruces (Chile)	2013-10-16	This study	MG914506	MG972238	A	A
C. curvisetus2b	1	Ch5B2	Las Cruces (Chile)	2013-10-16	This study	MG914507	MG972239	A	A
C. curvisetus3	1	Na3C4	Gulf of Naples (Italy)	2013-11-26	This study	MG914510	NA
C. curvisetus3	1	newBB2	Gulf of Naples (Italy)	2013-03-28	This study	MG914509	MG972241	A	A
C. danicus		MC662	Gulf of Naples (Italy)	2005-05-04	Kooistra et al. 2010	EF423448	NA
C. danicus	1	MCA4-DH5	Gulf of Naples (Italy)	Spring 2004	Kooistra et al. 2010	EF423447	MG972242	A	A
C. danicus	1	Na9B4	Gulf of Naples (Italy)	2014-03-19	This study	MG914513	MG972243	A	A
C. danicus	1	newCB1	Gulf of Naples (Italy)	2013-03-28	This study	MG914511	MG972244	A	A
C. danicus	1	newCC2	Gulf of Naples (Italy)	2013-03-28	This study	MG914512	NA
C. danicus		RCC2565	Roscoff Astan (France)	2011-01-31	GenBank	KX226392	KT861007	A	A
C. dayaensis		MC107L	Daye Bay (P.R. China)	2012-10-12	Li et al. 2015	KM401851	NA
C. dayaensis		MC107S	Daye Bay (P.R. China)	2012-10-12	Li et al. 2015	KM401852	NA
C. debilis1		Hel2	Helgoland (Germany)	2004-11-15	Kooistra et al. 2010	EF423482	NA
C. debilis1	1	Helgoland	Helgoland (Germany)	2004-11-15	Kooistra et al. 2010	EF423481	MG972245	A	A
C. debilis1		SEED2	Northwestern Pacific Ocean		Kooistra et al. 2010	EF423483	NA
C. debilis1		SEED7	Northwestern Pacific Ocean		Kooistra et al. 2010	EF423484	NA
C. debilis2		CCMP164	Islas Orcadas Cruise (Antarctica)	1979-07-03	GenBank as C. brevis	NA	KF899834	A	I
C. debilis2	1	L38-A2	Southern Ocean (Atlantic)	Febr. 2009	This study	MG914514	MG972246	A	A
C. debilis2	1	MM24-A3	Southern Ocean (Atlantic)	Oct. 2004	28S Kooistra et al. 2010 /18S this study	EF423485	MG972247	A	A
C. debilis2		MM24-C3	Southern Ocean (Atlantic)	Oct. 2004	Kooistra et al. 2010	EF423486	NA
C. debilis2		MMB2-A5	Southern Ocean (Atlantic)	Oct. 2004	Kooistra et al. 2010	EF423491	NA
C. debilis2		MME2-C6	Southern Ocean (Atlantic)	Oct. 2004	Kooistra et al. 2010	EF423489	NA
C. debilis2		MME2-D4	Southern Ocean (Atlantic)	Oct. 2004	Kooistra et al. 2010	EF423490	NA
C. debilis2		MME2-D5	Southern Ocean (Atlantic)	Oct. 2004	Kooistra et al. 2010	EF423492	NA
C. debilis2		MME2-D6	Southern Ocean (Atlantic)	Oct. 2004	Kooistra et al. 2010	EF423493	NA
C. debilis2		MME3-D1	Southern Ocean (Atlantic)	Oct. 2004	Kooistra et al. 2010	EF423495	NA
C. debilis2		MME3-D2	Southern Ocean (Atlantic)	Oct. 2004	Kooistra et al. 2010	EF423494	NA
C. debilis2		MME5-B3	Southern Ocean (Atlantic)	Oct. 2004	Kooistra et al. 2010	EF423488	NA
C. debilis2		MME5-C3	Southern Ocean (Atlantic)	Oct. 2004	Kooistra et al. 2010	EF423487	NA
C. debilis3	1	Ch13A4	Las Cruces (Chile)	2013-11-05	This study	MG914520	MG972251	A	A
C. debilis3	1	Ch13C3	Las Cruces (Chile)	2013-11-05	This study	MG914521	NA
C. debilis3	1	Ch1A1	Las Cruces (Chile)	2013-10-16	This study	MG914516	MG972248	A	A
C. debilis3	1	Ch1B1	Las Cruces (Chile)	2013-10-16	This study	MG914517	MG972249	A	A
C. debilis3	1	Ch2B3	Las Cruces (Chile)	2013-10-16	This study	MG914518	MG972250	A	A
C. debilis3	1	Ch9A3	Concepción (Chile)	2013-10-29	This study	MG914519	NA
C. decipiens		D10	Skovshoved Harbour (Denmark)	2010-04-07	Li et al. 2017	KX065248	NA
C. decipiens		D12	Disko Bay (Greenland)	2011-04-26	Li et al. 2017	KX065219	NA
C. decipiens		D30	Disko Bay (Greenland)	2011-04-26	Li et al. 2017	KX065220	NA
C. decipiens		DH19	Gulf of Naples (Italy)	Spring 2004	Li et al. 2017	EF423435	NA
C. decipiens		DH2	Gulf of Naples (Italy)	Spring 2004	Li et al. 2017	EF423434	NA
C. decipiens		DH26	Gulf of Naples (Italy)	Jul. 2004	Li et al. 2017	EF423436	NA
C. decipiens		DY14	Daye Bay (P.R. China)	2010-12-16	Li et al. 2017	KX065230	NA
C. decipiens		DY7	Daye Bay (P.R. China)	2010-12-16	Li et al. 2017	KX065230	NA
C. decipiens		MC1062	Wanshan Island (P.R. China)	2015-10-31	Li et al. 2017	NA	KX611413	A	I
C. decipiens		MC1065	Wanshan Island (P.R. China)	2015-10-31	Li et al. 2017	NA	KX611414	A	I
C. decipiens		MC1066	Wanshan Island (P.R. China)	2015-10-31	Li et al. 2017	NA	KX611415	A	I
C. decipiens		MC130	Daye Bay (P.R. China)	2013-02-19	Li et al. 2017	KX065225	NA
C. decipiens		MC147	Guishan Island (P.R. China)	2013-06-01	Li et al. 2017	KX065226	NA
C. decipiens		MC680	Daye Bay (P.R. China)	2015-03-24	Li et al. 2017	KX065227	NA
C. decipiens		MC707	Weizhou Island (P.R. China)	2015-05-13	Li et al. 2017	KX065228	NA
C. decipiens	1	Na11B3	Gulf of Naples (Italy)	2014-03-19	This study	KY129895	KX611419	A	I
C. decipiens	1	Na12B4	Gulf of Naples (Italy)	2014-03-19	This study	KY129896	KX611418	A	A
C. decipiens	1	Na14B3	Gulf of Naples (Italy)	2014-03-19	This study	KY129897	KX611417	A	I
C. decipiens	1	Na1A4	Gulf of Naples (Italy)	2013-11-26	This study	KY129898	KX611416	A	I
C. decipiens	1	Na27B1	Gulf of Naples (Italy)	2014-10-07	This study	MG914522	NA
C. decipiens	1	Na28A2	Gulf of Naples (Italy)	2014-10-07	This study	KY129900	NA
C. decipiens	1	Na28A3	Gulf of Naples (Italy)	2014-10-07	This study	KY129899	NA
C. decipiens	1	newAB2	Gulf of Naples (Italy)	2013-03-28	This study	KY129893	NA
C. decipiens	1	newBB1	Gulf of Naples (Italy)	2013-03-28	This study	KY129894	NA
C. decipiens	1	newEC3	Gulf of Naples (Italy)	2013-03-28	This study	KY129892	NA
C. decipiens		P10A8A	Norwegian Sea	2010-05-30	Li et al. 2017	KX065224	NA
C. decipiens		P10B11	Norwegian Sea	2010-05-30	Li et al. 2017	KX065221	NA
C. decipiens		P10C7	Norwegian Sea	2010-05-30	Li et al. 2017	KX065222	NA
C. decipiens		P10E5	Norwegian Sea	2010-05-30	Li et al. 2017	KX065223	NA
C. decipiens		P14B3B	Denmark Strait	2010-06-01	Li et al. 2017	KX065218	NA
C. decipiens		RCC1997	Beaufort Sea	Jul. 2009	Balzano et al. 2012	JQ995413	JF794044	A	I
C. decipiens		Ro1B3	Roscoff Estacade (France)	2014-08-11	This study	KY129901	NA
C. decipiens		Ro2A4	Roscoff Estacade (France)	2014-08-11	This study	KY129902	NA
C. diadema1	1	Ch1A4	Las Cruces (Chile)	2013-10-16	This study	MG914525	MG972252	A	A
C. diadema1	1	Ch1C1	Las Cruces (Chile)	2013-10-16	This study	MG914526	MG972253	A	A
C. diadema1	1	Ch4A1	Las Cruces (Chile)	2013-10-16	This study	MG914527	MG972254	A	A
C. diadema1	1	Na12C1	Gulf of Naples (Italy)	2014-03-19	This study	MG914528	MG972217	A	A
C. diadema1	1	Na13B1	Gulf of Naples (Italy)	2014-03-19	This study	MG914529	MG972218	A	A
C. diadema1	1	Na14B2	Gulf of Naples (Italy)	2014-03-19	This study	MG914530	MG972257	A	A
C. diadema1	1	Na41A4	Gulf of Naples (Italy)	2016-03-03	This study	NA	MG972258	A	A
C. diadema1	1	newBB3	Gulf of Naples (Italy)	2013-03-28	This study	MG914523	MG972259	A	A
C. diadema1	1	newBC3	Gulf of Naples (Italy)	2013-03-28	This study	MG914524	MG972260	A	A
C. diadema1		RCC2564	Roscoff Astan (France)	2011-01-31	GenBank	NA	KT861006	A	I
C. diadema1		SZN-B412	Gulf of Naples (Italy)	2007-04-18	Kooistra et al. 2010	GU911464	NA
C. diadema1		SZN-B414	Gulf of Naples (Italy)	2007-06-18	Kooistra et al. 2010	MG914531	NA
C. diadema1		SZN-B444	Gulf of Naples (Italy)	2007-11-20	Kooistra et al. 2010	MG914532	NA
C. diadema2	1	Ch1A3	Las Cruces (Chile)	2013-10-16	This study	MG914533	MG972261	A	A
C. diadema2	1	Ch5C1	Las Cruces (Chile)	2013-10-16	This study	MG914534	MG972262	A	A
C. dichaeta		CCMP1751	Southern Ocean (Atlantic)	1996-01-20	GenBank	NA	KF925340	A	A
C. dichaeta		MB2-A2	Southern Ocean (Atlantic)		Assmy et al. 2008	EF423458	NA
C. dichaeta	1	MB2-A3	Southern Ocean (Atlantic)		Assmy et al. 2008 28S /this study 18S	EF423462	MG972263	A	A
C. dichaeta	1	MM19-C5	Southern Ocean (Atlantic)		Assmy et al. 2008 28S /this study 18S	EF116486	MG972264	A	A
C. dichaeta	1	MM19-D3	Southern Ocean (Atlantic)		Assmy et al. 2008 28S /this study 18S	EF423463	MG972265	A	A
C. dichaeta		MME4-D2	Southern Ocean (Atlantic)		Assmy et al. 2008	EF423456	NA
C. dichaeta		PA17-A1	Southern Ocean (Atlantic)		Assmy et al. 2008	EF423457	NA
C. dichaeta		PA17-B2	Southern Ocean (Atlantic)		Assmy et al. 2008	EF423460	NA
C. dichaeta		PA17-D4	Southern Ocean (Atlantic)		Assmy et al. 2008	EF423459	NA
C. dichaeta		PA17-D5	Southern Ocean (Atlantic)		Assmy et al. 2008	EF423461	NA
C. dichatoensis		Ch1B3	Las Cruces (Chile)	2013-10-16	Gaonkar et al. 2017	KY852299	KY852272	A	A
C. dichatoensis		Ch4A4	Las Cruces (Chile)	2013-10-16	Gaonkar et al. 2017	KY852300	KY852271	A	A
C. dichatoensis		Ch9B4	Concepción (Chile)	2013-10-29	Gaonkar et al. 2017	KY852301	KY852273	A	A
C. didymus 1	1	Ch2B4	Las Cruces (Chile)	2013-10-16	This study	MG914535	MG972268	A	A
C. didymus 1	1	Ch3B3	Las Cruces (Chile)	2013-10-16	This study	MG914536	MG972269	A	A
C. didymus 1	1	Ch6A3	Las Cruces (Chile)	2013-10-16	This study	MG914537	MG972270	A	A
C. didymus 2	1	Na20B4	Gulf of Naples (Italy)	2014-07-29	This study	MG914538	MG972271	A	A
C. didymus 2	1	SOLB1	Gulf of Naples (Italy)	2015-01-27	This study	MG914539	NA
C. didymus 2	1	SOLB2	Gulf of Naples (Italy)	2015-01-27	This study	MG914540	MG972272	A	A
C. didymus 2	1	SOLB3	Gulf of Naples (Italy)	2015-01-27	This study	MG914541	NA
C. diversus 1	1	DH28	Gulf of Naples (Italy)	2004-07-20	This study	EF423441	NA
C. diversus 1	1	Na15B4	Gulf of Naples (Italy)	2014-04-24	This study	MG914544	MG972337	A	A
C. diversus 1	1	Na23B1	Gulf of Naples (Italy)	2014-09-10	This study	MG914545	NA
C. diversus 1	1	Na3C1	Gulf of Naples (Italy)	2013-11-26	This study	MG914542	MG972335	A	A
C. diversus 1	1	Na50B2	Gulf of Naples (Italy)	2016-11-07	This study	MG914546	NA
C. diversus 1	1	Na5B2	Gulf of Naples (Italy)	2013-11-26	This study	MG914543	MG972336	A	A
C. diversus 2	1	Na15C1	Gulf of Naples (Italy)	2014-04-24	This study	MG921665	NA
C. diversus 2	1	Na55C1	Gulf of Naples (Italy)	2017-04-28	This study	MG921666	MG972338	A	A
C. diversus 2	1	Na56A3	Gulf of Naples (Italy)	2017-04-28	This study	MG921667	MG972339	A	A
C. diversus 2	1	Na56B2	Gulf of Naples (Italy)	2017-04-28	This study	MG921668	MG972340	A	A
C. diversus 2	1	Na56B3	Gulf of Naples (Italy)	2017-04-28	This study	MG921669	MG972341	A	A
C. eibenii	1	Ch8C3	Concepción (Chile)	2013-10-29	This study	MG914547	MG972279	A	A
C. eibenii	1	Ro1B2	Roscoff Estacade (France)	2014-08-11	This study	MG914548	MG972280	A	A
C. eibenii	1	Ro3A1	Roscoff Estacade (France)	2014-08-11	This study	MG914549	NA
C. elegans		M1	Mannai Island (Thailand)	2008-06-02	Li et al. 2017	KX065231	NA
C. elegans		MC1001	Zhanhiang (P.R. China)	2015-08-24	Li et al. 2017	NA	KX611422	A	N
C. elegans		MC1048	Dapeng Bay (P.R. China)	2015-09-30	Li et al. 2017	KX065234	NA
C. elegans		MC150	Guishan Island (P.R. China)	2013-06-01	Li et al. 2017	KX065238	NA
C. elegans		MC153	Guishan Island (P.R. China)	2013-06-01	Li et al. 2017	KX065239	NA
C. elegans		MC688	Hong Kong (P.R. China)	2015-04-03	Li et al. 2017	KX065234	KX611420	A	N
C. elegans		MC777	Ningbo (P.R. China)	2015-08-07	Li et al. 2017	NA	KX611424	A	N
C. elegans		MC785	Ningbo (P.R. China)	2015-08-07	Li et al. 2017	KX065235	KX611423	A	N
C. elegans		MC788	Zhuhai (P.R. China)	2015-08-17	Li et al. 2017	KX065236	NA
C. elegans		MC790	Zhuhai (P.R. China)	2015-08-17	Li et al. 2017	KX065237	NA
C. elegans		YL7	Dapeng Bay (P.R. China)	2010-08-27	Li et al. 2017	KX065232	NA
C. elegans		Ch12A1	Concepción (Chile)	2013-10-29	Li et al. 2017	KY129903	KX611421	A	A
C. gelidus		AMB-41	Finnmark (Norway)	NA	Chamnansinp et al. 2013	HE573572	NA
C. gelidus		AMB-66	Barents Sea (Norway)	NA	Chamnansinp et al. 2013	HE573573	NA
C. gelidus		AMB-96	Tromsø (Norway)	NA	Chamnansinp et al. 2013	HE573579	NA
C. gelidus		D8	Skovshoved Harbour (Denmark)	2010-04-07	Chamnansinp et al. 2013	KF219703	NA
C. gelidus		MALINA_E65PG4	Beaufort Sea	Jul. 2009	Chamnansinp et al. 2013	JQ995393	NA
C. gelidus		RCC1990	Beaufort Sea	Jul. 2009	Chamnansinp et al. 2013	JQ995407	NA
C. gelidus		RCC1992	Beaufort Sea	2009-08-11	Balzano et al. 2017	JQ995409	JF794042	A	A
C. gelidus		SCCAP K-1791=RCC3007	Øresund (Denmark)	2010-04-07	Balzano et al. 2017	KT860568	KT860958	A	I
C. hirtisetus		No120	Thailand	2009-03-04	Chamnansinp et al. 2015	KP300024	NA
C. laevisporus		DY1	Daye Bay (P.R. China)	2010-12-16	Li et al. 2017	KX065241	NA
C. laevisporus		MC1017	Jiaozhou Bay (P.R. China)	2015-09-09	Li et al. 2017	KX065243	NA
C. laevisporus		MC730	Hong Kong (P.R. China)	2015-07-14	Li et al. 2017	NA	KX611430	A	N
C. laevisporus		MC745	Hong Kong (P.R. China)	2015-07-14	Li et al. 2017	NA	KX611429	A	N
C. laevisporus		MC746	Hong Kong (P.R. China)	2015-07-14	Li et al. 2017	KX065242	KX611428	A	I
C. laevisporus		MC84	Daye Bay (P.R. China)	2012-03-24	Li et al. 2017	KX065244	NA
C. laevisporus		MC97	Pearl River Estuary (P.R. China)	2012-09-04	Li et al. 2017	KX065245	NA
C. laevisporus		MR38	Mannai Island (Thailand)	2010-12-09	Li et al. 2017	KX065251	NA
C. laevisporus		N7	Mannai Island (Thailand)	2010-12-09	Li et al. 2017	KX065240	NA
C. laevisporus		Naos22	Gulf of Panama (Panama)	2007-02-05	Li et al. 2017	EF423437	NA
C. laevisporus		No84	Loan Island (Thailand)	2010-12-10	Li et al. 2017	KX065250	NA
C. lauderi	1	Na13A4	Gulf of Naples (Italy)	2014-03-19	This study	MG914553	MG972284	A	A
C. lauderi	1	Na1A1	Gulf of Naples (Italy)	2013-11-26	This study	MG914551	MG972282	A	A
C. lauderi	1	Na2A1	Gulf of Naples (Italy)	2013-11-26	This study	MG914552	MG972283	A	A
C. lauderi	1	Na34C3	Gulf of Naples (Italy)	2015-07-28	This study	MG914554	MG972285	A	A
C. lauderi		DH12	Gulf of Naples (Italy)	Spring 2004	Kooistra et al. 2010	EF423431	NA
C. lauderi		SZN-B441	Gulf of Naples (Italy)	2007-11-20	Kooistra et al. 2010	MG914555	NA
C. lorenzianus1	1	Ch11C1	San Antonio (Chile)	2013-11-01	This study	NA	MG972290	A	A
C. lorenzianus1	1	Ch3B4	Las Cruces (Chile)	2013-10-16	This study	MG914556	MG972286	A	A
C. lorenzianus1	1	Ch4C3	Las Cruces (Chile)	2013-10-16	This study	MG914557	MG972287	A	A
C. lorenzianus1	1	Ch5B4	Las Cruces (Chile)	2013-10-16	This study	MG914558	MG972288	A	A
C. lorenzianus1	1	Ch6B2	Las Cruces (Chile)	2013-10-16	This study	MG914559	MG972289	A	A
C. lorenzianus2	1	Ch11A1	Las Cruces (Chile)	2013-10-31	This study	MG914567	NA
C. lorenzianus2	1	Ch11A2	Las Cruces (Chile)	2013-10-31	This study	MG914568	NA
C. lorenzianus2	1	Ch13B4	Las Cruces (Chile)	2013-11-05	This study	MG914569	NA
C. lorenzianus2	1	Ch2C1	Las Cruces (Chile)	2013-10-16	This study	MG914560	NA
C. lorenzianus2	1	Ch3A3	Las Cruces (Chile)	2013-10-16	This study	MG914561	NA
C. lorenzianus2	1	Ch3A4	Las Cruces (Chile)	2013-10-16	This study	MG914562	MG972291	A	A
C. lorenzianus2	1	Ch3B2	Las Cruces (Chile)	2013-10-16	This study	MG914563	NA
C. lorenzianus2	1	Ch4A3	Las Cruces (Chile)	2013-10-16	This study	MG914564	NA
C. lorenzianus2	1	Ch4C4	Las Cruces (Chile)	2013-10-16	This study	MG914565	MG972292	A	A
C. lorenzianus2	1	Ch7B4	Las Cruces (Chile)	2013-10-16	This study	MG914566	NA
C. mannaii		MC1080	Taiwan Strait (P.R. China)	2016-04-03	Li et al. 2017	NA	KX611426	A	N
C. mannaii		MC1088	Taiwan Strait (P.R. China)	2016-04-03	Li et al. 2017	NA	KX611425	A	N
C. mannaii		N1	Mannai Island (Thailand)	2011-01-21	Li et al. 2017	KX065246	NA
C. mannaii		No6	Mazatlán, Sinaloa (Mexico)	Apr. 2013	Li et al. 2017	KX065249	NA
C. minimus	1	MC755	Gulf of Naples (Italy)	2007-03-05	This study	MG914570	MG972293	A	A
C. mitra		P10A1	Tromsø Harbour (Norway)	2010-05-27	Li et al. 2017	KX065247	KX611427	A	I
C. neogracilis1		RCC2507	Beaufort Sea	Jul. 2009	Balzano et al. 2017	JQ995459	KT860998	A	A
C. neogracilis2		RCC2318	Beaufort Sea	Jul. 2009	Balzano et al. 2017	JQ995457	JN934684	A	I
C. neogracilis4		RCC2016	Beaufort Sea	Jul.2009	Balzano et al. 2017	JQ995426	JF794049	A	I
C. peruvianus 1	1	Na8A1	Gulf of Naples (Italy)	2014-02-06	This study	MG914574	MG972295	A	A
C. peruvianus 1		DH14	Gulf of Naples (Italy)	Spring 2004	Kooistra et al. 2010	EF423450	NA
C. peruvianus 1		DH5a	Gulf of Naples (Italy)	Spring 2004	Kooistra et al. 2010	EF423449	NA
C. peruvianus 1	1	Na4B4	Gulf of Naples (Italy)	2013-11-26	This study	NA	MG972294	A	A
C. peruvianus 1	1	newEA1	Gulf of Naples (Italy)	2013-03-28	This study	MG914573	MG972298	A	A
C. peruvianus 2	1	Ch11B4	Las Cruces (Chile)	2013-11-01	This study	MG914572	MG972296	A	A
C. peruvianus 2	1	newAB1	Gulf of Naples (Italy)	2013-03-28	This study	MG914571	MG972297	A	A
C. protuberans	1	Ch8B1	Concepción (Chile)	2013-10-29	This study	MG914575	NA
C. protuberans	1	Ch8C2	Concepción (Chile)	2013-10-29	This study	MG914576	MG972299	A	A
C. protuberans	1	Ch9C2	Concepción (Chile)	2013-10-29	This study	NA	MG972300	A	A
C. protuberans		DH17	Gulf of Naples (Italy)	Spring 2004	Kooistra et al. 2010	EF423445	NA
C. protuberans		DH3	Gulf of Naples (Italy)	Spring 2004	Kooistra et al. 2010	EF423497	NA
C. protuberans		DH9	Gulf of Naples (Italy)	Spring 2004	Kooistra et al. 2010	EF423444	NA
C. protuberans	1	Hornbaek	Hornbaek (Denmark)	NA	This study	EF423446	NA
C. protuberans	1	MC610	Gulf of Naples (Italy)	2004-04-05	This study	EF423496	NA
C. protuberans	1	Na30A4	Gulf of Naples (Italy)	2015-03-10	This study	NA	MG972301	A	A
C. protuberans	1	newJC1	Gulf of Naples (Italy)	2013-03-28	This study	MG914577	NA
C. protuberans	1	newJC4	Gulf of Naples (Italy)	2013-03-28	This study	MG914578	MG972302	A	A
C. protuberans	1	SOLC3	Gulf of Naples (Italy)	2015-01-27	This study	MG914579	NA
C. protuberans	1	SZN-B417	Gulf of Naples (Italy)	2007-04-18	This study	MG914580	NA
C. protuberans	1	SZN-B445	Gulf of Naples (Italy)	2007-06-18	This study	MG914581	NA
C. protuberans			Bristol Channel (UK)	NA	GenBank as C. didymus	NA	X85392	A	A
C. protuberans	1	Ro1A2	Roscoff Estacade (France)	2014-08-11	This study	MG914582	MG972303	A	A
C. pseudocurvisetus		DH1	Gulf of Naples (Italy)	Spring 2004	Kooistra et al. 2010	EF423478	NA
C. pseudocurvisetus		DH6	Gulf of Naples (Italy)	Spring 2004	Kooistra et al. 2010	EF423479	NA
C. pseudocurvisetus	1	Na13C4	Gulf of Naples (Italy)	2014-03-19	This study	MG914584	MG972304	A	A
C. pseudocurvisetus	1	Na20C3	Gulf of Naples (Italy)	2014-07-29	This study	MG914585	NA
C. pseudocurvisetus	1	newBC2	Gulf of Naples (Italy)	2013-03-28	This study	MG914583	MG972305	A	A
C. radicans 1		CCMP197	Fladen Ground, North Sea	1997-01-01	Gaonkar et al. 2017	AB430626	AB430592	A	A
C. radicans 2		Ch10A3	Las Cruces (Chile)	2013-10-29	Gaonkar et al. 2017	KY852291	KY852263	A	A
C. radicans 2		Ch11A4	Las Cruces (Chile)	2013-11-01	Gaonkar et al. 2017	KY852292	KY852262	A	A
C. radicans 2		Ch1B4	Las Cruces (Chile)	2013-10-16	Gaonkar et al. 2017	KY852288	KY852260	A	A
C. radicans 2		Ch2A2	Las Cruces (Chile)	2013-10-16	Gaonkar et al. 2017	KY852289	KY852259	A	A
C. radicans 2		Ch3B1	Las Cruces (Chile)	2013-10-16	Gaonkar et al. 2017	KY852290	KY852261	A	A
C. rostratus	1	Na1B3	Gulf of Naples (Italy)	2013-11-26	This study	MG914587	NA
C. rostratus	1	Na1C3	Gulf of Naples (Italy)	2013-11-26	This study	MG914588	MG972307	A	A
C. rostratus	1	Na6B3	Gulf of Naples (Italy)	2014-01-07	This study	MG914589	MG972308	A	A
C. rostratus	1	Na6B4	Gulf of Naples (Italy)	2014-01-07	This study	MG914590	MG972309	A	A
C. rostratus	1	newDA3	Gulf of Naples (Italy)	2013-03-28	This study	MG914591	MG972310	A	A
C. rotosporus		DY6	Daya Bay (P.R. China)	2013-03-28	Li et al. 2013	KC840041	NA
C. rotosporus	1	Na18C1	Gulf of Naples (Italy)	01/07/2014	This study	NA	MG972347	A	A
C. rotosporus	1	Na21A1	Gulf of Naples (Italy)	2014-09-02	This study	MG914592	NA
C. rotosporus	1	Na21A2	Gulf of Naples (Italy)	2014-09-02	This study	MG914593	NA
C. rotosporus	1	Na22A3	Gulf of Naples (Italy)	2014-09-10	This study	MG914594	MG972349	A	A
C. rotosporus	1	Na22B1	Gulf of Naples (Italy)	2014-09-10	This study	MG914595	MG972350	A	A
C. rotosporus	1	Na22B3	Gulf of Naples (Italy)	2014-09-10	This study	MG914596	MG972348	A	A
C. rotosporus	1	Na23A1	Gulf of Naples (Italy)	2014-09-10	This study	MG914597	NA
C. rotosporus	1	Na23A3	Gulf of Naples (Italy)	2014-09-10	This study	MG914598	NA
C. rotosporus	1	Na24B3	Gulf of Naples (Italy)	2014-10-02	This study	MG914599	NA
C. rotosporus	1	Na27A4	Gulf of Naples (Italy)	2014-10-07	This study	MG914600	NA
C. seiracanthus	1	EB3big	Gulf of Naples (Italy)	2013-06-04	This study	MG914601	MG972352	A	A
C. seiracanthus	1	EB3small	Gulf of Naples (Italy)	2013-06-04	This study	MG914602	MG972351	A	A
C. socialis		KMMCC B734	South Korea	2004-07-06	Gaonkar et al. 2017	JQ217339	JQ217339	A	A
C. socialis		MC260104	Gulf of Naples (Italy)	2004-01-26	Kooistra et al. 2010	EF423467	NA
C. socialis		MC690	Gulf of Naples (Italy)	2005-11-17	Kooistra et al. 2010	EF423468	NA
C. socialis		Na12C2	Gulf of Naples (Italy)	2014-03-19	Gaonkar et al. 2017	as KY852295	NA
C. socialis		Na2C4	Gulf of Naples (Italy)	2013-11-26	Gaonkar et al. 2017	KY852293	NA
C. socialis		Na4C4	Gulf of Naples (Italy)	2013-11-26	Gaonkar et al. 2017	as KY852295	NA
C. socialis		Na33B1	Gulf of Naples (Italy)	2015-07-14	This study	as KY852295	NA
C. socialis		Na33C3	Gulf of Naples (Italy)	2015-07-14	This study	as KY852295	NA
C. socialis		newCB4	Gulf of Naples (Italy)	2013-03-28	Gaonkar et al. 2017	KY852295	KY852276	A	A
C. socialis		newEA3	Gulf of Naples (Italy)	2013-03-28	Gaonkar et al. 2017	as KY852295	KY852277	A	A
C. socialis		newEC4	Gulf of Naples (Italy)	2013-03-28	Gaonkar et al. 2017	KY852296	KY852275	A	A
C. socialis		newLC4	Gulf of Naples (Italy)	Spring 2013	Gaonkar et al. 2017	as KY852295	KY852274	A	A
C. socialis		No_1	Thailand	2008-10-31	Chamnansinp et al. 2013	KF219700	NA
C. socialis		Ro4A1	Roscoff Estacade (France)	2014-08-11	Gaonkar et al. 2017	as KY852294	NA
C. socialis		Ro4A2	Roscoff Estacade (France)	2014-08-11	Gaonkar et al. 2017	KY852294	NA
C. socialis		SZN-B390	Gulf of Naples (Italy)	2008-11-06	Kooistra et al. 2010	HE573584	NA
C. socialis		SZN-B423	Gulf of Naples (Italy)	2007-04-18	Kooistra et al. 2010	as EF423468	NA
C. socialis		SZN-B424	Gulf of Naples (Italy)	2007-06-18	Kooistra et al. 2010	as EF423468	NA
C. socialis		SZN-B425	Gulf of Naples (Italy)	2007-09-12	Kooistra et al. 2010	as EF423468	NA
C. socialis		SZN-B427	Gulf of Naples (Italy)	2008-01-08	Kooistra et al. 2010	as EF423468	NA
C. socialis		YL1	Daya Bay (P.R. China)	2009-03-15	Chamnansinp et al. 2013	KF219701	NA
C. sp. Clade_CDP22	1	CDP22	Gulf of Naples (Italy)	2008-04-01	This study	MG914603	MG972342	A	A
C. sp. Clade_Na11C3	1	CDP32	Gulf of Naples (Italy)	2007-09-12	This study	MG914604	NA
C. sp. Clade_Na11C3	1	Na11C3	Gulf of Naples (Italy)	2014-03-19	This study	MG914605	MG972328	A	A
C. sp. Clade_Na11C3	1	Na41C2	Gulf of Naples (Italy)	2016-03-03	This study	NA	MG972332	A	A
C. sp. Clade_Na11C3	1	Na42A2	Gulf of Naples (Italy)	2016-03-03	This study	MG914608	NA
C. sp. Clade_Na11C3	1	Na43A1	Gulf of Naples (Italy)	2016-03-15	This study	MG914609	NA
C. sp. Clade_Na11C3	1	Na43B4	Gulf of Naples (Italy)	2016-03-15	This study	MG914610	NA
C. sp. Clade_Na11C3	1	Na43C3	Gulf of Naples (Italy)	2016-03-15	This study	MG914611	NA
C. sp. Clade_Na11C3	1	Na43C4	Gulf of Naples (Italy)	2016-03-15	This study	MG914612	NA
C. sp. Clade_Na12A3	1	Na11B1	Gulf of Naples (Italy)	2014-03-19	This study	MG921673	NA
C. sp. Clade_Na12A3	1	Na12A3	Gulf of Naples (Italy)	2014-03-19	This study	MG921674	MG972343	A	A
C. sp. Clade_Na12A3	1	Na14A2	Gulf of Naples (Italy)	2014-03-19	This study	MG921676	NA
C. sp. Clade_Na12A3	1	Na31B1	Gulf of Naples (Italy)	2015-04-07	This study	MG921680	NA
C. sp. Clade_Na12A3	1	Na43B1	Gulf of Naples (Italy)	2016-03-15	This study	MG921682	MG972345	A	A
C. sp. Clade_Na12A3		PMF-E1	Split, (Croatia)	2011-01-28	Bosak 2013	KC914884	NA
C. sp. Clade_Na12A3	1	Na10A2	Gulf of Naples (Italy)	2014-03-19	This study	MG921672	NA
C. sp. Clade_Na12A3	1	Na9A3	Gulf of Naples (Italy)	2014-03-19	This study	MG921671	NA
C. sp. Clade_Na13C1		DH21	Gulf of Naples (Italy)	Spring 2004	Kooistra et al. 2010	EF423433	NA
C. sp. Clade_Na13C1	1	Na13C1	Gulf of Naples (Italy)	2014-03-19	This study	MG914550	MG972281	A	A
C. sp. Clade_Na17B2	1	Na17B2	Gulf of Naples (Italy)	01/07/2014	This study	MG921677	MG972334	A	A
C. sp. Clade_Na17B2	1	Na44B1	Gulf of Naples (Italy)	2016-05-31	This study	MG921683	MG972346	A	A
C. sp. Clade_Na26B1	1	Na26B1	Gulf of Naples (Italy)	2014-10-07	This study	MG914606	MG972329	A	A
C. sp. Clade_Na26B1	1	Na26C2	Gulf of Naples (Italy)	2014-10-07	This study	MG914607	NA
C. sp. Clade_Na28A1	1	Na26C1	Gulf of Naples (Italy)	2014-10-07	This study	MG921678	MG972363	A	A
C. sp. Clade_Na28A1	1	Na28A1	Gulf of Naples (Italy)	2014-10-07	This study	MG921679	MG972364	A	A
C. sp. Clade_Va7D2	1	Na43A4	Gulf of Naples (Italy)	2016-03-15	This study	MG921681	NA
C. sp. Clade_Va7D2	1	Na44B3	Gulf of Naples (Italy)	2016-03-15	This study	MG921684	NA
C. sp. Clade_Va7D2	1	Na45A2	Gulf of Naples (Italy)	2016-03-15	This study	MG921685	NA
C. sp. Clade_Va7D2	1	Va7D2	Gulf of Naples (Italy)	2013-07-20	This study	MG921670	MG972327	A	N
C. sporotruncatus		CCMP172	San Juan Island (USA)	NA	Gaonkar et al. 2017	EF423466	NA
C. sporotruncatus		Ch2A4	Las Cruces (Chile)	2013-10-16	Gaonkar et al. 2017	KY852297	KY852270	A	A
C. sporotruncatus		UNBF-P38C1	New Brunswick (Canada)	2010-06-22	Gaonkar et al. 2017	KC986102	NA
C. sporotruncatus		Ch9C4	Concepción (Chile)	2013-10-29	Gaonkar et al. 2017	KY852298	NA
C. tenuissimus	1	CDP31	Gulf of Naples (Italy)	2007-04-18	This study	as MG914615	NA
C. tenuissimus		Chaet25.6	Gulf of Naples (Italy)	2004-06-25	Kooistra et al. 2010	EF423470	NA
C. tenuissimus	1	Na14C1	Gulf of Naples (Italy)	2014-03-19	This study	MG914613	MG972313	A	A
C. tenuissimus	1	Na26A1	Gulf of Naples (Italy)	2014-10-07	This study	MG914614	MG972314	A	A
C. tenuissimus	1	Na44A1	Gulf of Naples (Italy)	2016-05-31	This study	MG914615	MG972315	A	A
C. tenuissimus	1	Na44C1	Gulf of Naples (Italy)	2016-05-31	This study	MG914616	NA
C. tenuissimus	1	Na44C2	Gulf of Naples (Italy)	2016-05-31	This study	MG914617	NA
C. tenuissimus	1	Na45A1	Gulf of Naples (Italy)	2016-05-31	This study	MG914618	NA
C. tenuissimus	1	newCA3	Gulf of Naples (Italy)	2013-03-28	This study	as KY852279	NA
C. tenuissimus		newCA3bis	Gulf of Naples (Italy)	2013-03-28	Gaonkar et al. 2017	KY852279	KY852257	A	A
C. tenuissimus	1	newDC1	Gulf of Naples (Italy)	2013-03-28	This study	MG914620	NA
C. tenuissimus	1	newDC1a	Gulf of Naples (Italy)	2013-03-28	This study	MG914621	NA
C. tenuissimus	1	newEA4	Gulf of Naples (Italy)	2013-03-28	This study	MG914622	NA
C. tenuissimus	1	newGB1A	Gulf of Naples (Italy)	2013-03-28	This study	MG914623	NA
C. tenuissimus	1	newGB2A	Gulf of Naples (Italy)	2013-03-28	This study	MG914619	MG972311	A	A
C. tenuissimus		SZN-B429	Gulf of Naples (Italy)	2007-09-12	Kooistra et al. 2010	as EF423470	NA
C. tenuissimus	1	SZN-B430	Gulf of Naples (Italy)	2008-05-26	Kooistra et al. 2010	as EF423470	MG972312	A	A
C. teres	1	Ch12B1	Las Cruces (Chile)	2013-11-04	This study	MG914629	MG972320	A	A
C. teres	1	Ch13B2	Las Cruces (Chile)	2013-11-05	This study	MG914630	NA
C. teres	1	Ch2C3	Las Cruces (Chile)	2013-10-16	This study	MG914625	MG972316	A	A
C. teres	1	Ch5A1	Las Cruces (Chile)	2013-10-16	This study	MG914626	MG972317	A	A
C. teres	1	Ch6A4	Las Cruces (Chile)	2013-10-16	This study	MG914627	MG972318	A	A
C. teres	1	Ch6B1	Las Cruces (Chile)	2013-10-16	This study	MG914627	MG972319	A	A
C. throndsenii	1	Na44C3	Gulf of Naples (Italy)	2016-05-31	This study	MG914631	MG972321	A	A
C. throndsenii	1	Na45B2	Gulf of Naples (Italy)	2016-05-31	This study	MG914632	MG972322	A	A
C. throndsenii	1	Na45B3	Gulf of Naples (Italy)	2016-05-31	This study	MG914633	MG972323	A	A
C. throndsenii	1	Na45B4	Gulf of Naples (Italy)	2016-05-31	This study	MG914634	MG972324	A	A
C. tortissimus	1	Na25A2	Gulf of Naples (Italy)	2014-10-07	This study	MG914635	MG972325	A	A
C. tortissimus	1	Na25B2	Gulf of Naples (Italy)	2014-10-07	This study	MG914636	MG972326	A	A
C. tortissimus	1	Na34B3	Gulf of Naples (Italy)	2015-07-28	This study	MG914637	NA
C.sp. Clade_Na13C2	1	Na13C2	Gulf of Naples (Italy)	2014-03-19	This study	MG921675	MG972344	A	A
C.sp. Clade_Na13C2	1	Na51C1	Gulf of Naples (Italy)	2016-11-17	This study	MG921686	NA
	269
Outhroup taxa for 28S
Dactyliosolen blavyanus		Na14B4	Gulf of Naples (Italy)	2014-03-19	This study	MG914649
Eucampia sp.		Ch10C2	Las Cruces (Chile)	2013-10-29	This study	MG914650
Eucampia groenlandica		RCC1996	Beaufort Sea	Jul. 2009	GenBank	JQ995412
Eucampia zoodiacus					GenBank	GQ219682
Eucampia zoodiacus		newHB2A	Gulf of Naples (Italy)		This study	MG914651
Eucampia sp.		SZN-B455	Gulf of Naples (Italy)		This study	MG914652
Hemiaulus hauckii		DH20	Gulf of Naples (Italy)		GenBank	EF423428
Hemiaulus sp.		newAC3	Gulf of Naples (Italy)	2013-03-28	This study	MG914653
Odontella sinensis		-	NA		GenBank	GQ219685
Cymatosira belgica		-	NA		GenBank	GQ219681
Conticribra weissflogiopsis		SMDC01212	Incheon, South Korea		GenBank	KT347147
Thalassiosira weissflogii			NA		GenBank	HM991687
Porosira sp.		SB-2012 RCC2709			GenBank	JQ995468
Outhroup taxa for 18S
Acanthoceras sp.		6vii09-1A	Lake Okoboji, IA	NA	GenBank		HQ912676
Ardissonea formosa		ECT3655	Gab Gab Beach, Guam	NA	GenBank		HQ912653
Bellerochea malleus		-	NA	NA	GenBank		AF525671
Biddulphiopsis titiana		ECT3697	Haputo Point, Guam	NA	GenBank		HQ912641
Calyptrella robusta		-	NA	NA	GenBank		AY485481
Cerataulina pelagica		ECT3845	Corpus Christi Bay, TX	NA	GenBank		HQ912669
Cerataulina pelagica		ECT3836	Rainbow Harbor, Long Beach, CA	NA	GenBank		KC309487
Cymatosira belgica		CCAP 1018/1	NA	NA	GenBank		X85387
Dactyliosolen blavyanus		ECT3891	St. George Island, FL	NA	GenBank		KC309491
Eucampia antarctica		3/a	NA	NA	GenBank		X85389
Eucampia groenlandica		RCC1996	Beaufort Sea	Jul. 2009	GenBank		JF794043
Eucampia zoodiacus		CCMP386	West Boothbay Harbor, ME	NA	GenBank		EF585584
Helicotheca tamesis		-	NA	NA	GenBank		X85385
Hemiaulus sinensis		CCh-2	Corpus Christi Bay, TX	NA	GenBank		HQ912624
Hemiaulus sinensis		newAC3	Gulf of Naples, Italy	2013-03-28	This study		as HQ912624
Hydrosera sp.		CYTX025	Austin, TX	NA	GenBank		HQ912683
Isthmia enervis		CXCL	Guam	NA	GenBank		HQ912684
Lithodesmium undulatum		CCMP1797	Halifax River, Daytona Beach, FL	1995-12-20	GenBank		HQ912559
Mastodiscus radiatus		ECT38322	Corpus Christi Bay, TX	NA	GenBank		HQ912675
Odontella aurita		CCAP1054/1	Alexandria, Egypt	NA	GenBank		EU818943
Papiliocellulus simplex		CS431	NA	NA	GenBank		HQ912630
Porosira pseudodelicatula		CCMP1433	McMurdo Sound, Antarctica	NA	GenBank		AY485469
Terpsinöe musica		NHOP43	Brackenridge Field Lab, Austin, TX	NA	GenBank		HQ912682
Thalassiosira gessneri		ANO2-08	NA	NA	GenBank		DQ514864
Thalassiosira weissflogii		CCMP1010	Gulf Stream, 37° N 65° W	1969-12-01	GenBank		AY485445
Toxarium undulatum		WK44	Gulf of Naples (Italy)	NA	GenBank		AF525668
Triceratium dubium		CCMP147=CCMP3355	Shoreline Dr., Long Beach, CA	2009-06-05	GenBank		HQ912572
Trigonium formosum		ECT3689	Achang Reef, Guam	NA	GenBank		HQ912648
Urosolenia eriensis		Y98-8	Yellowstone Lake, WY	NA	GenBank		HQ912577
Assmy P, Hernández-Becerril DU, Montresor M. Morphological variability and life cycle traits of the type species of the diatom genus Chaetoceros, C. dichaeta. J Phycol. 2008;44:152-63.
Balzano S, Percopo I, Siano R, Gourvil P, Chanoine M, Marie D, et al. Morphological and genetic diversity of Beaufort Sea diatoms with high contributions from the Chaetoceros neogracilis species complex. J Phycol. 2017;53(1):161-87. doi: doi:10.1111/jpy.12489.
Bosak S. Taxonomy and ecology of the planktonic diatom family Chaetocerotaceae (Bacillariophyta) from the Adriatic Sea. PhD Thesis, The University of Zagreb. 2013. Available from: https://urn.nsk.hr/urn:nbn:hr:217:859396
Bosak S, Šupraha L, Nanjappa D, Kooistra WHCF, Sarno D. Morphology and phylogeny of four species from the genus Bacteriastrum (Bacillariophyta). Phycologia. 2015;54:130–48.
Chamnansinp A, Li Y, Lundholm N, Moestrup Ø. Global diversity of two widespread, colony-forming diatoms of the marine plankton, Chaetoceros socialis (syn. C. radians) and Chaetoceros gelidus sp. nov. J Phycol. 2013;49:1128–41. doi: 10.1111/jpy.12121.
Chamnansinp A, Moestrup Ø, Lundholm N. Diversity of the marine diatom Chaetoceros (Bacillariophyceae) in Thai waters – revisiting Chaetoceros compressus and Chaetoceros contortus. Phycologia. 2015;54(2):161–75.
Gaonkar CC, Kooistra WHCF, Lange CB, Montresor M, Sarno D. Two new species in the Chaetoceros socialis complex (Bacillariophyta): C. sporotruncatus and C. dichatoensis, and characterization of its relatives, C. radicans and C. cinctus. J Phycol. 2017;53(4):889-907. doi: 10.1111/jpy.12554.
Kooistra WHCF, Sarno D, Hernández-Becerril DU, Assmy P, Di Prisco C, Montresor M. Comparative molecular and morphological phylogenetic analyses of taxa in the Chaetocerotaceae (Bacillariophyta). Phycologia. 2010;5:471-500.
Li Y, Lundholm N, Moestrup Ø. Chaetoceros rotosporus sp. nov. (Bacillariophyceae), a species with unusual resting spore formation. Phycologia. 2013;52(6):600-8. doi: doi:10.2216/13-168.1.
Li Y, Zhu S, Lundholm N, Lü S. Morphology and molecular phylogeny of Chaetoceros dayaensis sp. nov. (Bacillariophyceae), characterized by two 90° rotations of the resting spore during maturation. J Phycol. 2015;51(3):469-79. doi: 10.1111/jpy.12290.
Li Y, Boonprakob A, Gaonkar CC, Kooistra W, Lange CB, Hernandez-Becerrill D, et al. Diversity in the globally distributed diatom genus Chaetoceros (Bacillariophyceae): Three new species from warm-temperate waters. PLoS ONE. 2017;12(1). doi: 10.1371/journal.pone.0168887.
